# Supplementary material for: Nucleotide composition of transposable elements likely contributes to AT/GC compositional homogeneity of teleost fish genomes
Source: Mob DNA. 2019 Dec 12;10:49. doi: 10.1186/s13100-019-0195-y (PMC6909575; doi:10.1186/s13100-019-0195-y)
Supplement: Supplementary file 1 — Additional file 1: Table S1. Species overview and their counts. [file 13100_2019_195_MOESM1_ESM.xlsx]

## Sheet: Datasets_matrix
List of species used for each analysis, alphabetically ordered
Fig 1a (33)	Fig 1 b/1d without salmonids (46)	Fig 1b/1d_with salmonids (58)	Fig 1c (29)
	Acanthochromis polyacanthus	Acanthochromis polyacanthus
Anquilla anguilla	Anguilla anguilla	Anguilla anguilla	Anguilla anguilla
	Anguilla japonica	Anguilla japonica	Anguilla japonica
	Anguilla rostrata	Anguilla rostrata
	Anoplopoma fimbria	Anoplopoma fimbria
Astatotilapia burtoni
			Astyanax mexicanus
Austrolebias charrua
			Branchiostoma belcheri (amphioxus)
Callorhinchus milii(shark)			Callorhinchus milii
Ctenopharyngodon idellus	Ctenopharyngodon idellus	Ctenopharyngodon idellus
Cynoglossus semilaevis	Cynoglossus semilaevis	Cynoglossus semilaevis	Cynoglossus semilaevis
Cynopoecilus melanotaenia
	Cyprinodon variegatus	Cyprinodon variegatus
	Cyprinus carpio	Cyprinus carpio
Danio rerio	Danio rerio	Danio rerio	Danio rerio
	Dicentrarchus labrax	Dicentrarchus labrax
Esox lucius	Esox lucius	Esox lucius
			Electrophorus electricus
	Fundulus heteroclitus	Fundulus heteroclitus
Gadus morhua	Gadus morhua	Gadus morhua	Gadu morhua
Gasterosteus aculeatus	Gasterosteus aculeatus	Gasterosteus aculeatus	Gasterosteus aculeatus
	Haplochromis burtoni	Haplochromis burtoni
Hippocampus comes
Channa argus
Ictalurus punctatu	Ictalurus punctatus	Ictalurus punctatus
			Larimichthys crocea
Lates calcarifer	Lates calcarifer	Lates calcarifer	Lates calcarifer
Latimeria chalumnae (coelacanth)			Latimeria chalumnae
Lepisosteus oculatus (non-teleost)	Lepisosteus oculatus	Lepisosteus oculatus	Lepisosteus oculatus
	Leuciscus waleckii	Leuciscus waleckii
			Maylandia zebra
Megalobrama amblycephala	Megalobrama amblycephala	Megalobrama amblycephala
Metriaclima zebra
	Mola mola	Mola mola
	Monopterus albus	Monopterus albus
	Morone saxatilis	Morone saxatilis
Neolamprologus brichardi			Neolamprologus brichardi
	Nothobranchius furzeri	Nothobranchius furzeri	Nothobranchius furzeri
			Notothenia coriiceps
		Oncorhynchus kisutsch
Oncorhynchus mykiss		Oncorhynchus mykiss
		Oncorhynchus nerka
Oncorhynchus tshawytscha		Oncorhynchus tshawytsha
Oreochromis niloticus	Oreochromis niloticus	Oreochromis niloticus	Oreochromis niloticus
	Oryzias javanicus	Oryzias javanicus
Oryzias latipes	Oryzias latipes	Oryzias latipes	Oryzias latipes
	Paralichthys olivaceus	Paralichthys olivaceus
	Periophthalmodon schlosseri	Periophthalmodon schlosseri
			Periophthalmus magnuspnnatus
Petromyzon marinus (lamprey)			Petromyzon marinus
	Pimephales promelas	Pimephales promelas
	Poecilia formosa	Poecilia formosa	Poecilia formosa
	Poecilia latipinna	Poecilia latipinna
	Poecilia mexicana	Poecilia mexicana
	Poecilia reticulata	Poecilia reticulata
	Pseudopleuronectes yokohamae	Pseudopleuronectes yokohamae
Pundamilia nyererei
Salmo salar		Salmo salar
		Salmo trutta
Salvelinus alpinus		Salvelinus alpinus
			Scleropages formosus
	Seriola dumerili	Seriola dumerili
	Seriola quinqueradiata	Seriola quinqueradiata
	Sinocyclocheilus grahami	Sinocyclocheilus grahami	Sinocyclocheilus grahami
Syngnathus scovelli	Syngnathus scovelli	Syngnathus scovelli
	Takifugu flavidus	Takifugu flavidus	Takifugu flavidus
Takifugu rubripes	Takifugu rubripes	Takifugu rubripes	Takifugu rubripes
Tetraodon nigroviridis	Tetraodon nigroviridis	Tetraodon nigroviridis
			Thunnus orientalis
Thymallus thymallus		Thymallus thymallus
	Xiphophorus couchianus	Xiphophorus couchianus
	Xiphophorus hellerii	Xiphophorus hellerii
Xiphophorus maculatus	Xiphophorus maculatus	Xiphophorus maculatus	Xiphohorus maculatus

## Sheet: Datasets_counting
	List of species used for each analysis, alphabetically ordered
	Fig 1a (33)	Fig 1 b/1d without salmonids (46)	Fig 1b/1d_with salmonids (54)	Fig 1c (29)
	Anquilla anguilla	Acanthochromis polyacanthus	Acanthochromis polyacanthus	Anguilla anguilla
	Astatotilapia burtoni	Anguilla anguilla	Anguilla anguilla	Anguilla japonica
	Austrolebias charrua	Anguilla japonica	Anguilla japonica	Astyanax mexicanus
	Callorhinchus milii	Anguilla rostrata	Anguilla rostrata	Branchiostoma belcheri
	Ctenopharyngodon idellus	Anoplopoma fimbria	Anoplopoma fimbria	Callorhinchus milii
	Cynoglossus semilaevis	Ctenopharyngodon idellus	Ctenopharyngodon idellus	Cynoglossus semilaevis
	Cynopoecilus melanotaenia	Cynoglossus semilaevis	Cynoglossus semilaevis	Danio rerio
	Danio rerio	Cyprinodon variegatus	Cyprinodon variegatus	Electrophorus electricus
	Esox lucius	Cyprinus carpio	Cyprinus carpio	Gadu morhua
	Gadus morhua	Danio rerio	Danio rerio	Gasterosteus aculeatus
	Gasterosteus aculeatus	Dicentrarchus labrax	Dicentrarchus labrax	Larimichthys crocea
	Hippocampus comes	Esox lucius	Esox lucius	Lates calcarifer
	Channa argus	Fundulus heteroclitus	Fundulus heteroclitus	Latimeria chalumnae
	Ictalurus punctatu	Gadus morhua	Gadus morhua	Lepisosteus oculatus
	Lates calcarifer	Gasterosteus aculeatus	Gasterosteus aculeatus	Maylandia zebra
	Latimeria chalumnae	Haplochromis burtoni	Haplochromis burtoni	Neolamprologus brichardi
	Lepisosteus oculatus	Ictalurus punctatus	Ictalurus punctatus	Nothobranchius furzeri
	Megalobrama amblycephala	Lates calcarifer	Lates calcarifer	Notothenia coriiceps
	Metriaclima zebra	Lepisosteus oculatus	Lepisosteus oculatus	Oreochromis niloticus
	Neolamprologus brichardi	Leuciscus waleckii	Leuciscus waleckii	Oryzias latipes
	Oncorhynchus mykiss	Megalobrama amblycephala	Megalobrama amblycephala	Periophthalmus magnuspnnatus
	Oncorhynchus tshawytscha	Mola mola	Mola mola	Petromyzon marinus
	Oreochromis niloticus	Monopterus albus	Monopterus albus	Poecilia formosa
	Oryzias latipes	Morone saxatilis	Morone saxatilis	Scleropages formosus
	Petromyzon marinus	Nothobranchius furzeri	Nothobranchius furzeri	Sinocyclocheilus grahami
	Pundamilia nyererei	Oreochromis niloticus	Oncorhynchus kisutsch	Takifugu flavidus
	Salmo salar	Oryzias javanicus	Oncorhynchus mykiss	Takifugu rubripes
	Salvelinus alpinus	Oryzias latipes	Oncorhynchus nerka	Thunnus orientalis
	Syngnathus scovelli	Paralichthys olivaceus	Oncorhynchus tshawytsha	Xiphohorus maculatus
	Takifugu rubripes	Periophthalmodon schlosseri	Oreochromis niloticus
	Tetraodon nigroviridis	Pimephales promelas	Oryzias javanicus
	Thymallus thymallus	Poecilia formosa	Oryzias latipes
	Xiphophorus maculatus	Poecilia latipinna	Paralichthys olivaceus
		Poecilia mexicana	Periophthalmodon schlosseri
		Poecilia reticulata	Pimephales promelas
		Pseudopleuronectes yokohamae	Poecilia formosa
		Seriola dumerili	Poecilia latipinna
		Seriola quinqueradiata	Poecilia mexicana
		Sinocyclocheilus grahami	Poecilia reticulata
		Syngnathus scovelli	Pseudopleuronectes yokohamae
		Takifugu flavidus	Salmo salar
		Takifugu rubripes	Salmo trutta
		Tetraodon nigroviridis	Salvelinus alpinus
		Xiphophorus couchianus	Seriola dumerili
		Xiphophorus hellerii	Seriola quinqueradiata
		Xiphophorus maculatus	Sinocyclocheilus grahami
			Syngnathus scovelli
			Takifugu flavidus
			Takifugu rubripes
			Tetraodon nigroviridis
			Thymallus thymallus
			Xiphophorus couchianus
			Xiphophorus hellerii
			Xiphophorus maculatus
