# Supplementary material for: Nucleotide composition of transposable elements likely contributes to AT/GC compositional homogeneity of teleost fish genomes
Source: Mob DNA. 2019 Dec 12;10:49. doi: 10.1186/s13100-019-0195-y (PMC6909575; doi:10.1186/s13100-019-0195-y)
Supplement: Supplementary file 2 — Additional file 2: Table S2. Datasets used for generating Figs. 1, 2, 3, 4 and Additional files 3 and 4: Figures S1-S2. [file 13100_2019_195_MOESM2_ESM.zip]

Archive with 2 entries (2 files):
- AdditionalFile2_TableS2_1.xlsx
- AdditionalFile2_TableS2_2.xlsx
