# Supplementary material for: Nucleotide composition of transposable elements likely contributes to AT/GC compositional homogeneity of teleost fish genomes
Source: Mob DNA. 2019 Dec 12;10:49. doi: 10.1186/s13100-019-0195-y (PMC6909575; doi:10.1186/s13100-019-0195-y)
Supplement: Supplementary file 2 — Additional file 2: Table S2. Datasets used for generating Figs. 1, 2, 3, 4 and Additional files 3 and 4: Figures S1-S2. [file 13100_2019_195_MOESM2_ESM.zip › AdditionalFile2_TableS2_1.xlsx]

## Sheet: Fig.1a_GS_TE%
Figure 1 a Genome size vs. TE%
Fish species2	GS2	TE%1
Tetraodon nigroviridis	0.43	5.85
Takifugu rubripes	0.4	6.72
Syngnathus scovelli (Small, et al. 2016)	0.54	15.36
Cynoglossus semilaevis	0.62	5.85
Gasterosteus aculeatus	0.65	13.91
Hippocampus comes3)	0.65	24.8
Channa argus (Xu et al., 2017)	0.67	18.94
Lates calcarifer	0.7	18.6
Oryzias latipes	1	28.09
Gadus morhua (Torresen et al., 2017)	0.92	31.3
Astatotilapia burtoni	0.95	16.56
Metriaclima zebra	0.97	17.38
Ctenopharyngodon idellus(Wang et al., 2015)	1	38.04
Ictalurus punctatus(Chen et al., 2016)	1	32.56
Lepisosteus oculatus	1.4	19.77
Oreochromis niloticus(Conte et al., 2017)	0.99	37.6
Xiphophorus maculatus	0.9	21.22
Neolamprologus brichardi	1.01	15.96
Pundamilia nyererei	1.02	16.97
Megalobrama amblycephala (Liu et al., 2017)	1.2	34.18
Anquilla anguilla	1.35	13.64
Esox lucius	1.15	18.1
Cynopoecilus melanotaenia	1.36	25
Danio rerio	1.85	54.94
Callorhinchus milii	1.94	42.72
Thymallus thymallus4	2.15	40
Petromyzon marinus	2.2	34.7
Oncorhynchus tshawytscha5	2.75	53
Oncorhynchus mykiss	2.78	38
Austrolebias charrua	3.07	45
Salmo salar6	3.1	60
Salvelinus alpinus7	3.3	56.38
Latimeria chalumnae	3.61	25
1) original from Canapa et al., 2015 [3]
2) GS values corrected by RS
3) Lin et al., 2016 (GS of averaged from congeners)
4) Varadharajan et al., 2018
5) Christensen et al., 2018a
6) Lien et al., 2016
7) Christensen et al., 2018b

## Sheet: Fig.1b_GS_GC%
	Figure 1 b Genome size vs. GC%
	C-values1	GC%2	Fish species		without salmonids
	0.4	45.6	Takifugu flavidus
	0.4	45.7	Takifugu rubripes
	0.43	46.6	Tetraodon nigroviridis
	0.54	43.37	Syngnathus scovelli
	0.62	41.27	Cynoglossus semilaevis
	0.9	46.3	Gadus morhua
	0.64	44.6	Gasterosteus aculeatus
	0.7	42	Pseudopleuronectes yokohamae
	0.7	40.8	Lates calcarifer
	0.72	42.4	Paralichthys olivaceus
	0.74	40.9	Seriola dumerili
	0.75	39	Xiphophorus couchianus
	0.78	41.5	Monopterus albus
	0.77	40.3	Anoplopoma fimbria
	0.78	40.4	Dicentrarchus labrax
	0.83	40.1	Seriola quinqueradiata
	0.85	40.1	Xiphophorus hellerii
	0.87	38.9	Oryzias javanicus
	0.9	41.2	Mola mola
	0.85	39.6	Poecilia formosa
	0.88	40.3	Poecilia reticulata
	0.9	39.4	Xiphophorus maculatus
	0.9	39.9	Morone saxatilis
	0.94	41.5	Acanthochromis polyacanthus
	0.9	40.8	Poecilia latipinna
	0.96	40.2	Periophthalmodon schlosseri
	0.97	41.9	Haplochromis burtoni
	1	41.5	Oryzias latipes
	1	39.8	Ictalurus punctatus
	1	38.06	Ctenopharyngodon idellus
	1	40.7	Poecilia mexicana
	1.05	39.9	Oreochromis niloticus
	1.1	37.6	Anguilla japonica
	1.1	40.6	Pimephales promelas
	1.1	42.2	Esox lucius
	1.2	37.3	Megalobrama amblycephala
	1.33	41	Anguilla rostrata
	1.4	42.9	Anguilla anguilla
	1.35	37.4	Leuciscus waleckii
	1.4	41.2	Fundulus heteroclitus
	1.4	40.4	Lepisosteus oculatus
	1.56	43.8	Nothobranchius furzeri
	1.6	39.5	Cyprinodon variegatus
	1.8	36.3	Cyprinus carpio
	1.85	36.7	Danio rerio
	2.35	38.7	Sinocyclocheilus grahami
	1) from www.genomesize.com, multiple values were averaged
	2) from https://www.ncbi.nlm.nih.gov/

## Sheet: Fig.1b_GS_GC%_salmonids
	Figure 1 b Genome size vs. GC%
	C-values1	GC%2	Fish species		including salmonids with their extremely amplified and extremely GC-rich rDNAs
	0.4	45.6	Takifugu flavidus
	0.4	45.7	Takifugu rubripes
	0.43	46.6	Tetraodon nigroviridis
	0.54	43.37	Syngnathus scovelli
	0.62	41.27	Cynoglossus semilaevis
	0.9	46.3	Gadus morhua
	0.64	44.6	Gasterosteus aculeatus
	0.7	42	Pseudopleuronectes yokohamae
	0.7	40.8	Lates calcarifer
	0.72	42.4	Paralichthys olivaceus
	0.74	40.9	Seriola dumerili
	0.75	39	Xiphophorus couchianus
	0.78	41.5	Monopterus albus
	0.77	40.3	Anoplopoma fimbria
	0.78	40.4	Dicentrarchus labrax
	0.83	40.1	Seriola quinqueradiata
	0.85	40.1	Xiphophorus hellerii
	0.87	38.9	Oryzias javanicus
	0.9	41.2	Mola mola
	0.85	39.6	Poecilia formosa
	0.88	40.3	Poecilia reticulata
	0.9	39.4	Xiphophorus maculatus
	0.9	39.9	Morone saxatilis
	0.94	41.5	Acanthochromis polyacanthus
	0.9	40.8	Poecilia latipinna
	0.96	40.2	Periophthalmodon schlosseri
	0.97	41.9	Haplochromis burtoni
	1	41.5	Oryzias latipes
	1	39.8	Ictalurus punctatus
	1	38.06	Ctenopharyngodon idellus
	1	40.7	Poecilia mexicana
	1.05	39.9	Oreochromis niloticus
	1.1	37.6	Anguilla japonica
	1.1	40.6	Pimephales promelas
	1.1	42.2	Esox lucius
	1.2	37.3	Megalobrama amblycephala
	1.33	41	Anguilla rostrata
	1.4	42.9	Anguilla anguilla
	1.35	37.4	Leuciscus waleckii
	1.4	41.2	Fundulus heteroclitus
	1.4	40.4	Lepisosteus oculatus
	1.56	43.8	Nothobranchius furzeri
	1.6	39.5	Cyprinodon variegatus
	1.8	36.3	Cyprinus carpio
	1.85	36.7	Danio rerio
	2.35	38.7	Sinocyclocheilus grahami
	2.15	41.9	Thymallus thymallus
	2.75	43.5	Oncorhynchus tshawytsha
	2.78	43.7	Oncorhynchus mykiss
	3.1	43.8	Salmo salar
	3.3	43.6	Salvelinus alpinus
	2.8	43.6	Oncorhynchus kisutsch
	2.9	43.6	Oncorhynchus nerka
	2.8	43.5	Salmo trutta
	1) from www.genomesize.com, multiple values were averaged
	2) from https://www.ncbi.nlm.nih.gov/

## Sheet: Fig.1c_GCg_GCte
	Fish species	GCG1	GCTE2
	Danio rerio	36.7	39.5
	Astyanax mexicanus	38.4	40.4
	Sinocyclocheilus grahami	38.7	41.8
	Anguilla japonica	38.8	42.3
	Poecilia formosa	39.6	40.8
	Thunnus orientalis	39.7	40.7
	Xiphophorus maculatus	39.8	40.8
	Oreochromis niloticus	39.9	42.7
	Periophthalmus magnuspinatus	40	42.1
	Lepisosteus oculatus	40.4	44.6
	Lates calcarifer	40.8	43
	Notothenia coriiceps	40.8	42.8
	Oryzias latipes	40.8	44.2
	Maylandia zebra	41.15	44.7
	Cynoglossus semilaevis	41.27	43.1
	Larimichthys crocea	41.4	43.8
	Branchiostoma belcheri	41.8	43.1
	Neolamprologus brichardi	42	42.6
	Latimeria chalumnae	42.5	42.8
	Callorhinchus milii	42.6	45.2
	Electrophorus electricus	42.8	44.1
	Anguilla anguilla	42.9	42
	Nothobranchius furzeri	43.8	45.8
	Scleropages formosus	43.9	46.3
	Gasterosteus aculeatus	44.6	47.7
	Takifugu flavidus	45.6	46.8
	Takifugu rubripes	45.8	47
	Gadus morhua	46.3	45.5
	Petromyzon marinus	46.8	49.9
	1) from from https://www.ncbi.nlm.nih.gov/
	2) from www.fishtedb.org, there consensus TE sequences are available, these sequences were subjected to calculation of GC%

## Sheet: Fig.1d_GS_GC%
	Figure 1 d Genome size vs. GC%
	Assembly size (Mbp)1	GC%1	Fish species		without salmonids
	378	45.6	Takifugu flavidus
	391	45.7	Takifugu rubripes
	342	46.6	Tetraodon nigroviridis
	324	43.37	Syngnathus acus
	470	41.27	Cynoglossus semilaevis
	824	46.3	Gadus morhua
	0.64	44.6	Gasterosteus aculeatus
	547	42	Pseudopleuronectes yokohamae
	668	40.8	Lates calcarifer
	643	42.4	Paralichthys olivaceus
	677	40.9	Seriola dumerili
	688	39	Xiphophorus couchianus
	684	41.5	Monopterus albus
	699	40.3	Anoplopoma fimbria
	675	40.4	Dicentrarchus labrax
	861	40.1	Seriola quinqueradiata
	733	40.1	Xiphophorus hellerii
	809	38.9	Oryzias javanicus
	639	41.2	Mola mola
	749	39.6	Poecilia formosa
	731	40.3	Poecilia reticulata
	729	39.4	Xiphophorus maculatus
	598	39.9	Morone saxatilis
	991	41.5	Acanthochromis polyacanthus
	815	40.8	Poecilia latipinna
	679	40.2	Periophthalmodon schlosseri
	831	41.9	Haplochromis burtoni
	869	41.5	Oryzias latipes
	1002	39.8	Ictalurus punctatus
	900	38.06	Ctenopharyngodon idellus
	801	40.7	Poecilia mexicana
	1005	39.9	Oreochromis niloticus
	1181	37.6	Anguilla japonica
	1219	40.6	Pimephales promelas
	940	42.2	Esox lucius
	1116	37.3	Megalobrama amblycephala
	1413	41	Anguilla rostrata
	1018	42.9	Anguilla anguilla
	752	37.4	Leuciscus waleckii
	1022	41.2	Fundulus heteroclitus
	945	40.4	Lepisosteus oculatus
	1242	43.8	Nothobranchius furzeri
	1035	39.5	Cyprinodon variegatus
	1713	36.3	Cyprinus carpio
	1679	36.7	Danio rerio
	1750	38.7	Sinocyclocheilus grahami
	1) from https://www.ncbi.nlm.nih.gov/

## Sheet: Fig.1d_GS_GC%_salmonids
	Figure 1 d Genome size vs. GC%
	Assembly size (Mbp)1	GC%1	Fish species		with salmonids
	378	45.6	Takifugu flavidus
	391	45.7	Takifugu rubripes
	342	46.6	Tetraodon nigroviridis
	324	43.37	Syngnathus acus
	470	41.27	Cynoglossus semilaevis
	824	46.3	Gadus morhua
	0.64	44.6	Gasterosteus aculeatus
	547	42	Pseudopleuronectes yokohamae
	668	40.8	Lates calcarifer
	643	42.4	Paralichthys olivaceus
	677	40.9	Seriola dumerili
	688	39	Xiphophorus couchianus
	684	41.5	Monopterus albus
	699	40.3	Anoplopoma fimbria
	675	40.4	Dicentrarchus labrax
	861	40.1	Seriola quinqueradiata
	733	40.1	Xiphophorus hellerii
	809	38.9	Oryzias javanicus
	639	41.2	Mola mola
	749	39.6	Poecilia formosa
	731	40.3	Poecilia reticulata
	729	39.4	Xiphophorus maculatus
	598	39.9	Morone saxatilis
	991	41.5	Acanthochromis polyacanthus
	815	40.8	Poecilia latipinna
	679	40.2	Periophthalmodon schlosseri
	831	41.9	Haplochromis burtoni
	869	41.5	Oryzias latipes
	1002	39.8	Ictalurus punctatus
	900	38.06	Ctenopharyngodon idellus
	801	40.7	Poecilia mexicana
	1005	39.9	Oreochromis niloticus
	1181	37.6	Anguilla japonica
	1219	40.6	Pimephales promelas
	940	42.2	Esox lucius
	1116	37.3	Megalobrama amblycephala
	1413	41	Anguilla rostrata
	1018	42.9	Anguilla anguilla
	752	37.4	Leuciscus waleckii
	1022	41.2	Fundulus heteroclitus
	945	40.4	Lepisosteus oculatus
	1242	43.8	Nothobranchius furzeri
	1035	39.5	Cyprinodon variegatus
	1713	36.3	Cyprinus carpio
	1679	36.7	Danio rerio
	1750	38.7	Sinocyclocheilus grahami
	1564	41.9	Thymallus thymallus
	2425	43.5	Oncorhynchus tshawytscha
	2179	43.7	Oncorhynchus mykiss
	2966	43.8	Salmo salar
	2169	43.6	Salvelinus alpinus
	2370	43.6	Oncorhynchus kisutsch
	1927	43.6	Oncorhynchus nerka
	2371	43.5	Salmo trutta
	1) from https://www.ncbi.nlm.nih.gov/

## Sheet: Fig.2data
Species,gc#,GC#,all#,ALL# (gc = GC counts of soft-masked repetitive and low complexity regions, all = all soft-masked nucleotides, GC/ALL non-soft-masked nucleotides)
Acanthochromis_polyacanthus,47895999,289308326,129536380,713217421
Amphilophus_citrinellus,75013847,244671596,186353095,598282983
Amphiprion_ocellaris,61968654,285438825,167910036,712265681
Anabas_testudineus,25602001,201472378,66413941,495622451
Astatotilapia_calliptera,111762104,249318049,269131116,610111207
Astyanax_mexicanus,142545975,348218224,402014185,889582240
Betta_splendens,27200667,172737687,59606082,381736172
Clupea_harengus,91302529,229388520,201426677,523384114
Cottoperca_gobio,44638869,203916840,110112738,496725071
Cynoglossus_semilaevis,19028385,163011699,54885693,391156081
Cyprinodon_variegatus,49417408,294141655,140159719,759369537
Danio_rerio,382504264,230327586,1056884367,617625484
Denticeps_clupeoides,45109337,200738192,107408037,455344630
Electrophorus_electricus,38654023,188957780,92585181,442252967
Erpetoichthys_calabaricus,413548530,995537852,1021613993,2551113423
Esox_lucius,155346423,220182403,365275367,527035298
Fundulus_heteroclitus,69976367,308406966,181505421,750968907
Gadus_morhua,91306027,185689620,198671301,409350558
Gambusia_affinis,20517136,208223180,63864138,526779021
Gasterosteus_aculeatus,27645455,171530114,62586418,384041443
Gouania_willdenowi,73213038,279954187,209513198,713284080
Haplochromis_burtoni,58101820,225048980,147444705,551504938
Hippocampus_comes,29529844,169380826,74444432,384922576
Hucho_hucho,448842227,369193678,1044857146,872140225
Ictalurus_punctatus,81389801,225014764,210738469,561154337
Kryptolebias_marmoratus,37368765,219518680,100089910,541743459
Labrus_bergylta,53135169,276181265,130971695,674371035
Larimichthys_crocea,36223703,234843776,91253760,564519796
Lates_calcarifer,31327647,241087698,79510378,588942991
Lepisosteus_oculatus,73709525,270483577,178310518,691107329
Mastacembelus_armatus,37563500,197850934,92204970,486804218
Maylandia_zebra,126779937,267305040,303825324,653595838
Mola_mola,36544072,220948701,90385123,535788737
Monopterus_albus,38671352,218685821,93742820,535573194
Neolamprologus_brichardi,54326285,223080036,139357463,546566437
Oreochromis_niloticus,28259228,301449023,74845401,740880128
Oryzias_latipes_hni,53883066,221144722,136417531,540498874
Oryzias_melastigma,42204444,246011711,122087128,616128110
Parambassis_ranga,30830303,198222056,73761451,466689960
Periophthalmus_magnuspinnatus,46601456,227546544,117567534,570521426
Poecilia_formosa,23474233,256221798,69152697,645035212
Poecilia_latipinna,29279623,237055848,87432918,592342300
Poecilia_mexicana,29096371,237612714,86067327,593759786
Poecilia_reticulata,31485817,229760421,89078524,575188757
Pundamilia_nyererei,59948841,223772119,150972450,547788630
Pygocentrus_nattereri,126934415,379508111,307893734,944172179
Scleropages_formosus,38443142,285549919,91556715,647975672
Scophthalmus_maximus,24707499,197441687,60311625,452274498
Seriola_dumerili,33083825,241548528,86349099,585775235
Seriola_lalandi_dorsalis,37279535,254620670,99895819,616479923
Stegastes_partitus,39005617,273349193,100894909,648834337
Takifugu_rubripes,21374151,138177226,46296192,304665639
Tetraodon_nigroviridis,12732783,127507886,28193439,274121349
Xiphophorus_couchianus,22888583,192900804,67445018,489312336
Xiphophorus_maculatus,38066675,235131166,105987208,595006052
