# Supplementary material for: Nucleotide composition of transposable elements likely contributes to AT/GC compositional homogeneity of teleost fish genomes
Source: Mob DNA. 2019 Dec 12;10:49. doi: 10.1186/s13100-019-0195-y (PMC6909575; doi:10.1186/s13100-019-0195-y)
Supplement: Supplementary file 2 — Additional file 2: Table S2. Datasets used for generating Figs. 1, 2, 3, 4 and Additional files 3 and 4: Figures S1-S2. [file 13100_2019_195_MOESM2_ESM.zip › AdditionalFile2_TableS2_2.xlsx]

## Sheet: Fig.3
	non-LTR unknown	42.3	844331
		GC%	bp
	DIRS	53.8	427092
	Copia	48.1	146169
	RTE	48.1	7693476
	unknown LTR	48.1
	Ngaro	48	84373
	SINE tRNA	47.8	118140
	Gypsy	46.8	9671978
	Rex	46.1	2984486
	R2	44.9	3881569
	unknown SINE	44.7	71685
	Pao	44.1	603138
	L2	42.3	1204947
	ERV	41.9	513257
	CR1	41.9	4299509
	L1	41.2	1451306
	unknown LINE	41
	average	45.55
		GC%	bp
	PIF	42.4	450459
	Tc1-Mariner	42.4	1564379
	Kolobok	41	132132
	unknown DNA	39.7	2658078
	hAT	39.5	2417140
	PiggyBac	39.4	129360
	CMC	35.8	681273
	average	40.0286	40.1
				http://www.fishtedb.org/project/browse?n=fishtedb

## Sheet: Fig.4
D.rerio	Class I
		LTR		44.4
			Gypsy	44.5
			Pao	43.1
			DIR	50.2
			Copia	51.6
			ERV	38.4
		non-LTR		36.6
			SINE	51.6
		LINE		37.2
			L1	36
			L2	39.5
			Rex	41.6
	Class II	DNA		36.9		Class i Dre	Class ii Dre		Class i Ame	Class ii Ame		Class i Loc	Class ii Loc		Class i Gmo	Class ii Gmo		Class i Tru	Class ii Tru		Class i Gac	Class ii Gac
			Tc1/mariner	38.1		44.5	38.1		41.5	41.5		47.8	41.4		51.6	41		54.9	44.8		49.4	42.9
			hAT	36.4		43.1	36.4		41.5	39.3		47.7	41.9		51.4	45.9		46.7			49.7	43.3
			CMC	33.9		50.2	33.9		40.8	41.7		51.5	42		62.8	43.7		49.9			46.8	43.1
			PIF	39.9		51.6	39.9		38.5	38.9		42.3	40.4		45.2	44.1		59.7			46.9	42.3
			Kolobok	39.2		38.4	39.2		47	37.4		44.7			48			50.9			44.5
			PiggyBac	35.4		36.6	35.4		37.8			40.9			44.6			57.8			48
			Unknown DNA Tes	35.4		51.6	35.4		46.7			41.1			41.9			46.5			50.2
		Total TE		42.2		37.2			44.4			39			43.2			44			48.9
						36			55.1			43.7			46.5			46.2			50.4
G.morhua	Class I					39.5						46.3						49.8			45.1
		LTR		51.6		41.6
			Gypsy	51.4
			DIRS	62.8
			ERV	45.2
		non-LTR	SINE	48
		LINE		44.6
			L1	41.9
			L2	43.2
			Rex	46.5
	Class II	DNA		43.6
			hAT	41
			PIF	45.9
			Tc1/mariner	43.7
			Unknown DNA Tes	44.1
T.rubripes	Class I
		LTR		54.9
			ERV (fishTEdb 43.6/20057 bp)	46.7
			Gypsy fishTEdb	49.9
			Gypsy RepBase	59.7
		non-LTR		50.9
			SINE	57.8
		LINE		46.5
			L2 (fishTEdb 49.3 7262 bp)	44
			R2	46.2
			RTE RepBase 59.8 6727 bp	49.8
	Class II	DNA		44.1
			Tc1/mariner	44.8
G.aculeatus	Class I
		LTR		49.4
			Gypsy	49.7
			ERV	46.8
		LINE		46.9
			L2	44.5
			L1	48
			RTE	50.2
			R2	48.9
			Rex	50.4
		non-LTR	SINE	45.1
	Class II	DNA		42.9
			Tc1/mariner	43.3
			hAT	43.1
			Unknown DNA TE	42.3
A.mexicanus	Class I
		LTR		41.5
			Gypsy	41.5
		LINE		40.8
			L2	38.5
			Rex	47
			L1	37.8
			R2	46.7
			RTE	44.4
		SINE		55.1
	Class II	DNA		39.7
			Tc1/mariner	41.5
			hAT	39.3
			PIF	41.7
			CMC	38.9
			Unknown DNA TE	37.4
L.oculatus	Class I
		LTR		47.8
			Gypsy	47.7
			Ngaro	51.5
		LINE		42.3
			Rex	44.7
			L2	40.9
			L1	41.1
			CR1	39
			RTE	43.7
		SINE		46.3
	Class II	DNA		41.4
			Tc1/mariner	41.9
			hAT	42
			Unknown DNA TE	40.4
